# Supplementary material for: Worth the Effort? Rehabilitation Causes and Outcomes and the Assessment of Post-Release Survival for Urban Wild Bird Admissions in a European Metropolis
Source: Animals (Basel). 2025 Jun 13;15(12):1746. doi: 10.3390/ani15121746 (PMC12189551; doi:10.3390/ani15121746)
Supplement: Supplementary file 1 [file animals-15-01746-s001.zip]

Archive with 1 entries (1 files):
- animals-3652876-supplementary.pdf
